# Supplementary material for: The Polymorphisms of Genes Encoding Catalytic Antioxidant Proteins Modulate the Susceptibility and Progression of Testicular Germ Cell Tumor
Source: Cancers (Basel). 2022 Feb 20;14(4):1068. doi: 10.3390/cancers14041068 (PMC8870690; doi:10.3390/cancers14041068)
Supplement: Supplementary file 1 [file cancers-14-01068-s001.zip]

Archive with 1 entries (1 files):
- cancers-1566275-supplementary.pdf
